# Supplementary material for: Smaller herring larval size-at-stage in response to environmental changes is associated with ontogenic processes and stress response
Source: Conserv Physiol. 2023 Sep 12;11(1):coad072. doi: 10.1093/conphys/coad072 (PMC10498416; doi:10.1093/conphys/coad072)
Supplement: Web_Material_coad072 [file web_material_coad072.zip]

Archive with 1 entries (1 files):
- JOLY2023SupData_final.pdf
